# Supplementary material for: The Paediatric Glaucoma Diagnostic Ability of Optical Coherence Tomography: A Comparison of Macular Segmentation and Peripapillary Retinal Nerve Fibre Layer Thickness
Source: Biology (Basel). 2021 Mar 25;10(4):260. doi: 10.3390/biology10040260 (PMC8064387; doi:10.3390/biology10040260)
Supplement: Supplementary file 1 [file biology-10-00260-s001.zip]

Archive with 2 entries (2 files):
- Table S1_PG-macular segmentation_g-h.xlsx
- Table S2_PG-macular segmentation_logit regression.xlsx
