# Supplementary material for: The Paediatric Glaucoma Diagnostic Ability of Optical Coherence Tomography: A Comparison of Macular Segmentation and Peripapillary Retinal Nerve Fibre Layer Thickness
Source: Biology (Basel). 2021 Mar 25;10(4):260. doi: 10.3390/biology10040260 (PMC8064387; doi:10.3390/biology10040260)
Supplement: Supplementary file 1 [file biology-10-00260-s001.zip › Table S1_PG-macular segmentation_g-h.xlsx]

## Sheet: Macula – glaucoma vs healthy
Table S1 – Comparison of the thickness of macular segments and subfields of paediatric glaucoma patients and healthy controls
		glaucoma		healthy
		mean	SD	mean	SD	P-value
Retina	C0	287.1	31.5	281.3	28.9	0.47
	S1	331.2	25.9	343.3	14.7	0.015
	S2	289.0	21.1	301.4	15.2	0.0078		Abbreviations
	N1	338.5	20.1	346.5	13.9	0.065		macular subfields:
	N2	305.6	29.9	316.5	17.1	0.060		C0	central macula
	I1	323.3	26.8	339.5	21.5	0.010		S1	inner central macula
	I2	277.6	21.6	293.7	18.2	0.0024		S2	outer superior macula
	T1	318.4	25.2	327.5	13.8	0.057		N1	inner nasal macula
	T2	274.9	18.0	288.2	16.3	0.0041		N2	outer nasal macula
mRNFL	C0	12.9	2.8	14.6	8.4	0.75		I1	inner inferior macula
	S1	24.1	6.3	27.9	19.5	0.94		I2	outer inferior macula
	S2	32.3	10.4	37.0	4.3	0.0082		T1	inner temporal macula
	N1	22.7	4.7	25.2	17.5	0.19		T2	outer temporal macula
	N2	46.7	17.4	51.5	10.2	0.21
	I1	24.2	6.3	29.6	25.8	0.72		SD	standard deviation of the mean
	I2	34.1	11.6	39.7	6.0	0.0112		P-value	of t-test or Mann-Whitney-U test, when appropriate; statistically significant when <0.05 (bold, underlined)
	T1	17.1	2.2	18.9	10.3	0.53			P-value is statistically significant (<0.05)
	T2	18.2	2.4	19.6	7.2	0.43
GCL	C0	20.8	8.6	19.4	7.9	0.62		macular semgents/ layers:
	S1	44.1	11.3	52.2	6.2	0.0002		mRFNL	macular retinal nerve fibre layer
	S2	29.6	5.8	33.9	3.5	0.0002		GCL	ganglion cell layer
	N1	45.1	12.9	52.9	5.9	0.0006		IPL	inner plexiform layer
	N2	31.2	7.8	36.4	4.7	0.001		INL	inner nuclear layer
	I1	42.8	11.8	51.2	7.0	0.0004		OPL	outer plexiform layer
	I2	28.6	5.9	33.2	4.2	0.0005		ONL	outer nuclear layer
	T1	40.5	12.4	46.8	6.0	0.0047		IRL	inner retinal layers (mRFNL, GCL, IPL, INL, OPL, ONL)
	T2	29.3	7.9	36.5	4.6	<0.0001		ORL	outer retinal layers (photoreceptors, RPE)
IPL	C0	23.4	7.1	23.2	5.3	0.93		RPE	retinal pigment epithelium
	S1	37.0	6.7	40.7	4.4	0.0089
	S2	25.2	4.1	27.4	3.0	0.015
	N1	40.3	6.1	42.3	2.9	0.061
	N2	26.1	4.7	27.9	3.3	0.079
	I1	35.5	8.4	40.1	4.7	0.0046
	I2	24.2	4.3	26.4	3.4	0.024
	T1	36.9	8.7	40.1	4.1	0.040
	T2	28.3	5.7	31.7	3.1	0.0019
INL	C0	25.1	8.6	21.9	7.7	0.14
	S1	41.8	7.0	41.8	3.9	0.96
	S2	33.1	3.5	33.2	2.7	0.88
	N1	39.9	6.1	41.1	3.3	0.30
	N2	35.8	4.1	35.3	3.4	0.61
	I1	40.9	5.6	40.7	4.8	0.86
	I2	33.6	5.8	32.9	2.9	0.49
	T1	38.4	3.3	37.4	3.8	0.40
	T2	34.3	3.3	35.5	3.0	0.15
OPL	C0	32.0	9.3	29.1	7.1	0.17
	S1	38.5	10.0	37.9	10.1	0.82
	S2	28.1	5.7	28.2	3.7	0.92
	N1	40.5	13.7	35.0	10.6	0.079
	N2	31.5	6.1	28.3	3.9	0.0108
	I1	40.0	12.4	32.2	8.1	0.0028
	I2	29.6	5.7	26.4	3.0	0.0026
	T1	32.0	6.3	30.6	3.8	0.26
	T2	28.5	4.1	26.7	2.3	0.0209
ONL	C0	83.8	12.2	86.4	10.2	0.37
	S1	65.4	13.1	62.2	12.4	0.35
	S2	62.5	8.0	60.2	8.5	0.30
	N1	63.5	16.1	69.4	13.1	0.12
	N2	54.9	10.3	58.3	8.9	0.18
	I1	62.7	12.1	65.9	13.4	0.36
	I2	52.4	7.2	54.4	8.4	0.36
	T1	72.1	7.0	71.7	11.5	0.89
	T2	59.0	6.1	59.7	7.8	0.71
IRL	C0	199.9	34.1	189.6	24.3	0.16
	S1	251.0	25.0	262.5	13.0	0.013
	S2	210.5	20.9	221.0	11.2	0.0083
	N1	257.7	19.4	264.2	12.9	0.11
	N2	227.7	29.2	236.9	16.1	0.075
	I1	244.7	26.1	259.4	12.0	0.0018
	I2	201.3	21.4	216.1	16.7	0.0029
	T1	237.6	23.7	245.2	12.6	0.087
	T2	197.0	18.0	209.3	14.9	0.0046
ORL	C0	87.2	5.8	89.8	5.0	0.066
	S1	80.3	2.4	80.9	3.4	0.46
	S2	78.5	2.3	79.2	3.1	0.38
	N1	80.4	3.3	82.4	3.4	0.029
	N2	78.5	2.0	79.7	2.9	0.10
	I1	78.6	2.9	80.4	3.6	0.056
	I2	76.3	2.0	77.6	2.9	0.071
	T1	80.8	2.3	82.1	3.2	0.11
	T2	77.9	1.6	78.8	2.8	0.19
RPE	C0	17.4	4.4			0.49
	S1	13.5	1.4			0.051
	S2	12.9	1.0	13.5	1.0	0.0382
	N1	13.5	1.6	14.8	1.8	0.0042
	N2	13.0	0.94			0.063
	I1	13.4	1.3			0.15
	I2	12.1	1.3	13.0	1.2	0.0053
	T1	13.7	1.4			0.11
	T2	12.3	0.95			0.11
