# Supplementary material for: The Paediatric Glaucoma Diagnostic Ability of Optical Coherence Tomography: A Comparison of Macular Segmentation and Peripapillary Retinal Nerve Fibre Layer Thickness
Source: Biology (Basel). 2021 Mar 25;10(4):260. doi: 10.3390/biology10040260 (PMC8064387; doi:10.3390/biology10040260)
Supplement: Supplementary file 1 [file biology-10-00260-s001.zip › Table S2_PG-macular segmentation_logit regression.xlsx]

## Sheet: Macula-pRNFL – Logit regression
Table S2 – Univariate and multivariate logistic regression analysis between the pRNFL or macular segment thickness and the presence of paediatric glaucoma
		Coefficient	95% CI of coefficient	OR	Tjur's R2	P-value*	AUC	95% CI of AUC	P-value**				Coefficient	95% CI of coefficient	OR	Tjur's R2	P-value*	AUC	95% CI of AUC	P-value**
pRNFL	Multivariate logistic regression				0.39	<0.0001	0.83	0.71 – 0.96	<0.0001		GCC	Multivariate logistic regression				0.63	0.0058	0.95	0.89 – 1.0	<0.0001
	Univariate logistic regression										Macula S2-I1-I2	Multivariate logistic regression				0.67	<0.0001	0.96	0.91 – 1.0	<0.0001
	Average	-0.12	-0.20 – -0.057	0.89	0.30	<0.0001	0.75	0.60 – 0.90	0.0014
	Superior	-0.046	-0.080 – -0.020	0.96	0.21	0.0002	0.67	0.51 – 0.83	0.025
	TS	-0.047	-0.080 – -0.023	0.95	0.26	<0.0001	0.72	0.57 – 0.88	0.0039		Abbreviations
	NS	-0.029	-0.055 – -0.0066	0.97	0.11	0.010	0.61	0.44 – 0.78	0.14		peripapillary RNFL:
	Nasal	-0.035	-0.076 – 0.0025	0.97	0.054	0.068	0.63	0.47 – 0.79	0.088		RNFL	retinal nerve fibre layer
	Inferior	-0.076	-0.13 – -0.039	0.93	0.33	<0.0001	0.81	0.69 – 0.93	<0.0001		TS	temporal superior sector
	NI	-0.042	-0.071 – -0.017	0.96	0.18	0.0005	0.73	0.59 – 0.88	0.0026		NS	nasal superior sector
	TI	-0.067	-0.11 – -0.034	0.94	0.33	<0.0001	0.81	0.69 – 0.93	<0.0001		NI	nasal inferior sector
	Temporal	-0.053	-0.11 – -0.0054	0.95	0.079	0.028	0.52	0.48 – 0.80	0.070		TI	temporal inferior sector
Retina	Multivariate logistic regression				0.26	0.034	0.78	0.64 – 0.91	0.0004
	Univariate logistic regression										macular subfields:
	C0	0.0065	-0.011 – 0.024	1.0	0.0075	0.47	0.58	0.41 – 0.74	0.31		C0	central macula
	S1	-0.035	-0.070 – -0.0059	0.97	0.085	0.017	0.64	0.48 – 0.79	0.082		S1	inner central macula
	S2	-0.048	-0.092 – -0.013	0.95	0.12	0.0058	0.66	0.51 – 0.82	0.0034		S2	outer superior macula
	N1	-0.035	-0.072 – -0.0064	0.97	0.092	0.015	0.62	0.46 – 0.79	0.11		N1	inner nasal macula
	N2	-0.023	-0.050 – 0.0012	0.98	0.057	0.062	0.60	0.43 – 0.77	0.21		N2	outer nasal macula
	I1	-0.031	-0.060 – -0.0067	0.97	0.10	0.011	0.68	0.52 – 0.84	0.019		I1	inner inferior macula
	I2	-0.048	-0.086 – -0.017	0.95	0.14	0.0017	0.71	0.56 – 0.85	0.0083		I2	outer inferior macula
	T1	-0.028	-0.061 – 0.0014	0.97	0.055	0.062	0.58	0.42 – 0.74	0.30		T1	inner temporal macula
	T2	-0.049	-0.089 – -0.015	0.95	0.12	0.0036	0.69	0.55 – 0.83	0.015		T2	outer temporal macula
mRNFL	Multivariate logistic regression				0.28	0.026	0.80	0.67 – 0.93	0.0001
	Univariate logistic regression										SD	standard deviation of the mean
	C0	-0.065	-0.27 – 0.034	0.94	0.12	0.28	0.54	0.38 – 0.70	0.61		95% CI	95% confidence interval
	S1	-0.027	-0.14 – 0.016	0.97	0.010	0.31	0.53	0.36 – 0.70	0.71		OR	Odds ratio of the coefficient
	S2	-0.11	-0.20 – -0.028	0.90	0.13	0.0048	0.64	0.47 – 0.82	0.068		Tjur's R2	of logistic regression
	N1	-0.016	-0.11 – 0.022	0.98	0.0046	0.49	0.52	0.35 – 0.69	0.78		AUC	Area under the receiver operating characteristic curve
	N2	-0.032	-0.081 – 0.011	0.97	0.037	0.15	0.58	0.41 – 0.75	0.30		P-value*	of Log-likelihood test of logistic regression; statistically significant when <0.05 (bold, underlined)
	I1	-0.028	-0.14 – 0.011	0.97	0.013	0.25	0.54	0.37 – 0.70	0.63		P-value**	of AUC; statistically significant when <0.05 (bold, underlined)
	I2	-0.090	-0.17 – -0.027	0.91	0.14	0.0030	0.68	0.52 – 0.84	0.020			P-value of AUC is statistically significant (<0.05)
	T1	-0.040	-0.29 – 0.034	0.96	0.0069	0.39	0.56	0.40 – 0.73	0.42
	T2	-0.079	-0.39 – 0.042	0.92	0.011	0.30	0.55	0.39 – 0.71	0.54		macular semgents/ layers:
GCL	Multivariate logistic regression				0.34	0.0048	0.82	0.69 – 0.94	<0.0001		mRFNL	macular retinal nerve fibre layer
	Univariate logistic regression										GCL	ganglion cell layer
	C0	0.021	-0.045 – 0.084	1.0	0.0060	0.51	0.55	0.39 – 0.71	0.50		IPL	inner plexiform layer
	S1	-0.11	-0.20 – -0.045	0.89	0.18	0.0006	0.74	0.60 – 0.89	0.0018		INL	inner nuclear layer
	S2	-0.22	-0.37 – -0.091	0.8	0.19	0.0004	0.71	0.57 – 0.86	0.0057		OPL	outer plexiform layer
	N1	-0.10	-0.18 – -0.037	0.9	0.16	0.0012	0.69	0.55 – 0.84	0.013		ONL	outer nuclear layer
	N2	-0.16	-0.28 – -0.058	0.86	0.16	0.0012	0.73	0.58 – 0.88	0.0031		IRL	inner retinal layers (mRFNL, GCL, IPL, INL, OPL, ONL)
	I1	-0.098	-0.17 – -0.039	0.91	0.17	0.0009	0.75	0.60 – 0.89	0.0016		ORL	outer retinal layers (photoreceptors, RPE)
	I2	-0.20	-0.35 – -0.084	0.81	0.19	0.0005	0.76	0.62 – 0.89	0.0010		RPE	retinal pigment epithelium
	T1	-0.084	-0.16 – -0.023	0.92	0.12	0.0068	0.64	0.48 – 0.80	0.068		GCC	ganglion cell complex (mRNFL, GCL, IPL)
	T2	-0.22	-0.38 – -0.11	0.8	0.27	<0.0001	0.77	0.63 – 0.91	0.0005		Macula S2-I1-I2	subfields S2, I1, and I2 of the macular layers mRNFL, GCL, IPL, INL, OPL, and ONL
IPL	Multivariate logistic regression				0.21	0.11	0.73	0.59 – 0.87	0.0028
	Univariate logistic regression
	C0	0.0043	-0.090 – 0.095	1.0	0.00014	0.93	0.51	0.34 – 0.69	0.85
	S1	-0.12	-0.25 – -0.026	0.88	0.096	0.013	0.66	0.51 – 0.80	0.044
	S2	-0.19	-0.37 – -0.033	0.83	0.086	0.017	0.67	0.52 – 0.83	0.028
	N1	-0.13	-0.28 – -0.023	0.87	0.093	0.016	0.59	0.42 – 0.76	0.26
	N2	-0.13	-0.28 – 0.014	0.88	0.050	0.079	0.65	0.49 – 0.82	0.052
	I1	-0.11	-0.22 – -0.030	0.89	0.11	0.0072	0.67	0.50 – 0.84	0.027
	I2	-0.17	-0.34 – -0.022	0.84	0.08	0.023	0.68	0.53 – 0.83	0.020
	T1	-0.087	-0.18 – -0.00054	0.92	0.064	0.049	0.56	0.39 – 0.72	0.47
	T2	-0.20	-0.36 – -0.066	0.82	0.14	0.0026	0.68	0.53 – 0.83	0.022
INL	Multivariate logistic regression				0.29	0.021	0.80	0.66 – 0.93	0.0001
	Univariate logistic regression
	C0	0.047	-0.017 – 0.11	1.0	0.031	0.14	0.63	0.47 – 0.79	0.094
	S1	0.0029	-0.11 – 0.11	1.0	<0.0001	0.96	0.57	0.41 – 0.74	0.36
	S2	-0.015	-0.20 – 0.17	0.99	<0.0001	0.88	0.51	0.33 – 0.69	0.90
	N1	-0.071	-0.21 – 0.057	0.93	0.022	0.28	0.61	0.44 – 0.77	0.17
	N2	0.040	-0.11 – 0.19	1.0	0.0042	0.60	0.53	0.36 – 0.69	0.74
	I1	0.0095	-0.097 – 0.12	1.0	0.00046	0.86	0.52	0.36 – 0.69	0.76
	I2	0.048	-0.090 – 0.19	1.0	0.0090	0.49	0.51	0.33 – 0.69	0.89
	T1	0.048	-0.066 – 0.17	1.0	0.012	0.40	0.52	0.36 – 0.68	0.81
	T2	-0.13	-0.32 – 0.043	0.88	0.031	0.14	0.61	0.45 – 0.76	0.16
OPL	Multivariate logistic regression				0.27	0.037	0.75	0.60 – 0.89	0.0016
	Univariate logistic regression
	C0	0.047	-0.020 – 0.12	1.0	0.029	0.17	0.59	0.42 – 0.75	0.27
	S1	0.0060	-0.048 – 0.058	1.0	0.00070	0.82	0.52	0.37 – 0.67	0.83
	S2	-0.0066	-0.14 – 0.11	0.99	0.00019	0.92	0.56	0.40 – 0.72	0.44
	N1	0.037	-0.0056 – 0.081	1.0	0.043	0.087	0.62	0.47 – 0.77	0.13
	N2	0.14	0.028 – 0.26	1.1	0.093	0.013	0.67	0.52 – 0.82	0.031
	I1	0.075	0.023 – 0.13	1.1	0.12	0.0046	0.71	0.58 – 0.84	0.0061
	I2	0.19	0.059 – 0.36	1.2	0.12	0.0039	0.68	0.54 – 0.83	0.019
	T1	0.063	-0.050 – 0.18	1.1	0.021	0.27	0.51	0.34 – 0.67	0.94
	T2	0.20	0.024 – 0.39	1.2	0.079	0.025	0.61	0.45 – 0.77	0.15
ONL	Multivariate logistic regression				0.28	0.025	0.80	0.67 – 0.93	0.0001
	Univariate logistic regression
	C0	-0.013	-0.058 – 0.032	0.99	0.0046	0.57	0.53	0.38 – 0.69	0.66
	S1	0.021	-0.021 – 0.067	1.0	0.013	0.33	0.58	0.43 – 0.74	0.29
	S2	0.036	-0.029 – 0.11	1.0	0.016	0.28	0.60	0.45 – 0.75	0.20
	N1	-0.029	-0.067 – 0.0080	0.97	0.035	0.12	0.62	0.46 – 0.77	0.14
	N2	-0.040	-0.10 – 0.017	0.96	0.028	0.17	0.59	0.43 – 0.75	0.25
	I1	-0.019	-0.059 – 0.022	0.98	0.011	0.36	0.58	0.44 – 0.72	0.31
	I2	-0.031	-0.10 – 0.034	0.97	0.011	0.35	0.57	0.43 – 0.71	0.34
	T1	0.0038	-0.046 – 0.058	1.0	0.00025	0.88	0.52	0.39 – 0.66	0.76
	T2	-0.014	-0.087 – 0.058	0.99	0.0018	0.70	0.55	0.41 – 0.69	0.52
IRL	Multivariate logistic regression				0.2516	0.046	0.768	0.63 – 0.91	0.0006
	Univariate logistic regression
	C0	0.0096	-0.0082 – 0.028	1.0	0.017	0.29	0.60	0.44 – 0.76	0.18
	S1	-0.039	-0.077 – -0.0070	0.96	0.090	0.015	0.64	0.47 – 0.80	0.079
	S2	-0.049	-0.094 – -0.013	0.95	0.11	0.0066	0.65	0.49 – 0.81	0.052
	N1	-0.034	-0.072 – -0.0038	0.97	0.079	0.026	0.60	0.43 – 0.77	0.19
	N2	-0.023	-0.050 – 0.0026	0.98	0.052	0.079	0.58	0.41 – 0.75	0.31
	I1	-0.029	-0.059 – -0.0047	0.97	0.086	0.018	0.66	0.49 – 0.82	0.046
	I2	-0.048	-0.088 – -0.016	0.95	0.14	0.0024	0.69	0.55 – 0.84	0.013
	T1	-0.027	-0.061 – 0.0046	0.97	0.046	0.094	0.56	0.39 – 0.72	0.47
	T2	-0.051	-0.093 – -0.015	0.95	0.12	0.0042	0.69	0.54 – 0.83	0.016
ORL	Multivariate logistic regression				0.16	0.31	0.75	0.61 – 0.88	0.0017
	Univariate logistic regression
	C0	-0.10	-0.22 – 0.0033	0.90	0.053	0.058	0.63	0.48 – 0.78	0.10
	S1	-0.066	-0.24 – 0.10	0.94	0.0069	0.44	0.55	0.41 – 0.69	0.55
	S2	-0.086	-0.29 – 0.097	0.92	0.010	0.36	0.55	0.40 – 0.69	0.55
	N1	-0.19	-0.39 – -0.026	0.82	0.073	0.023	0.67	0.52 – 0.82	0.030
	N2	-0.19	-0.43 – 0.024	0.83	0.037	0.084	0.63	0.49 – 0.77	0.10
	I1	-0.17	-0.36 – -0.0026	0.84	0.052	0.046	0.66	0.52 – 0.80	0.039
	I2	-0.20	-0.44 – 0.0077	0.82	0.043	0.060	0.63	0.49 – 0.76	0.10
	T1	-0.16	-0.36 – 0.029	0.86	0.033	0.10	0.61	0.48 – 0.74	0.16
	T2	-0.15	-0.39 – 0.065	0.86	0.021	0.18	0.59	0.46 – 0.73	0.22
RPE	Multivariate logistic regression				0.17	0.19	0.76	0.63 – 0.88	0.001
	Univariate logistic regression
	C0	-0.054	-0.23 – 0.082	0.95	0.0083	0.46	0.59	0.43 – 0.75	0.26
	S1	-0.42	-0.86 – -0.044	0.66	0.067	0.027	0.66	0.52 – 0.81	0.037
	S2	-0.60	-1.2 – -0.050	0.55	0.064	0.032	0.65	0.51 – 0.80	0.046
	N1	-0.46	-0.82 – -0.14	0.63	0.11	0.0039	0.71	0.58 – 0.84	0.0063
	N2	-0.42	-0.89 – 0.014	0.66	0.044	0.058	0.64	0.51 – 0.77	0.073
	I1	-0.28	-0.67 – 0.094	0.76	0.028	0.15	0.60	0.46 – 0.75	0.18
	I2	-0.74	-1.4 – -0.23	0.48	0.12	0.0038	0.70	0.56 – 0.84	0.010
	T1	-0.30	-0.69 – 0.062	0.74	0.035	0.11	0.63	0.49 – 0.78	0.087
	T2	-0.49	-1.1 – 0.072	0.61	0.040	0.090	0.62	0.47 – 0.77	0.11
